# Supplementary material for: The C4 Protein of TbLCYnV Promotes SnRK1 β2 Degradation Via the Autophagy Pathway to Enhance Viral Infection in N. benthamiana
Source: Viruses. 2024 Feb 1;16(2):234. doi: 10.3390/v16020234 (PMC10892878; doi:10.3390/v16020234)
Supplement: Supplementary file 1 [file viruses-16-00234-s001.zip]

Archive with 1 entries (1 files):
- viruses-2747436-Supplementary-Materials.pdf
